# Supplementary material for: EMT-related transcription factors and protein stabilization mechanisms involvement in cadherin switch of head and neck squamous cell carcinoma
Source: Exp Cell Res. Author manuscript; Available in PMC 2022 Dec 18. (PMC7613960; doi:10.1016/j.yexcr.2022.113084)
Supplement: Table [file EMS158130-supplement-Table.xlsx]

## Sheet: Tabelle1
Cell -line	treatment	Gene transcript	Change	n	test	p-value	Significance
SCC-25	TGF-beta-1	E-cadherin	downregulation	6	Mann-Whitney	0.24	no
SCC-25	IL-6	E-cadherin	downregulation	6	Mann-Whitney	0.35	no
UPCI-SCC090	TGF-beta-1	E-cadherin	downregulation	6	Mann-Whitney	0.32	no
UPCI-SCC090	IL-6	E-cadherin	downregulation	6	Mann-Whitney	0.3	no
FaDu	TGF-beta-1	E-cadherin	downregulation	4	Mann-Whitney	0.8	no
FaDu	IL-6	E-cadherin	downregulation	4	Mann-Whitney	0.5	no
SCC-25	TGF-beta-1	N-cadherin	upregulation	8	Mann-Whitney	7 * 10-3	yes
SCC-25	IL-6	N-cadherin	upregulation	8	Mann-Whitney	0.37	no
UPCI-SCC090	TGF-beta-1	N-cadherin	upregulation	8	Mann-Whitney	0.04	yes
UPCI-SCC090	IL-6	N-cadherin	upregulation	8	Mann-Whitney	0.07	no
FaDu	TGF-beta-1	N-cadherin	upregulation	4	Mann-Whitney	0.26	no
FaDu	IL-6	N-cadherin	no change	4	Mann-Whitney	0.9	no
SCC-25	TGF-beta-1	HSP-70	no change	8	unpaired t-test	0.6	no
SCC-25	IL-6	HSP-70	no change	8	Mann-Whitney	0.9	no
UPCI-SCC090	TGF-beta-1	HSP-70	slight upregulation	8	Mann-Whitney	0.4	no
UPCI-SCC090	IL-6	HSP-70	no change	8	Mann-Whitney	0.25	no
FaDu	TGF-beta-1	HSP-70	slight upregulation	4	Mann-Whitney	0.27	no
FaDu	IL-6	HSP-70	slight upregulation	4	Mann-Whitney	0.33	no
